# Supplementary material for: Selective dephosphorylation by PP2A-B55 directs the meiosis I-meiosis II transition in oocytes
Source: eLife. 2021 Aug 3;10:e70588. doi: 10.7554/eLife.70588 (PMC8370769; doi:10.7554/eLife.70588)
Supplement: Figure 4—figure supplement 1—source data 1. — Time-course western blots of meiotic oocytes using antibodies against (H/K)pSP or pTPxK, respectively. Ponceau staining is provided for loading control. [file elife-70588-fig4-figsupp1-data1.zip]

Archive with 4 entries (4 files):
- Figure-4-Supplement-1-source-data1.pdf
- __MACOSX/._Figure-4-Supplement-1-source-data1.pdf
- Figure-4-Supplement-1-source-data2.pdf
- __MACOSX/._Figure-4-Supplement-1-source-data2.pdf
